# Supplementary material for: Genome-wide methylome analysis of two strains belonging to the hypervirulent Neisseria meningitidis serogroup W ST-11 clonal complex
Source: Sci Rep. 2021 Mar 18;11:6239. doi: 10.1038/s41598-021-85266-7 (PMC7973814; doi:10.1038/s41598-021-85266-7)
Supplement: Supplementary file 2 — Supplementary Information 2. [file 41598_2021_85266_MOESM2_ESM.xlsx]

## Sheet: Blad1
Supplementary Table 3. Summary of the motif_summary.csv output files of the PacBio methylation pipeline run on the 13 N. meningitidis isolates included in the study.
Fields are explained in the following technical note: https://github.com/PacificBiosciences/Bioinformatics-Training/wiki/Methylome-Analysis-Technical-Note.
Isolate	motifString	centerPos	modificationType	fraction	nDetected	nGenome	groupTag	partnerMotifString	meanScore	meanIpdRatio	meanCoverage	objectiveScore
11-251	GATC	1	m6A	1.0	4330	4330	GATC	GATC	249.31686	5.852585	167.01247	1079542.0
11-251	ACACC	2	m6A	1.0	3984	3984	ACACC		230.19276	5.2813425	168.45004	917088.0
11-251	GAAGG	2	m6A	0.99824136	4541	4549	GAAGG		224.68355	6.089131	158.5783	1018672.94
11-251	GCGCGCGCR	1	m4C	0.48241207	96	199	GCGCGCGCR		139.14583	3.2501042	175.44792	6931.3496
12-208	GATC	1	m6A	1.0	4314	4314	GATC	GATC	276.9824	6.081214	185.11427	1194902.0
12-208	GAAGG	2	m6A	0.99735624	4527	4539	GAAGG		251.87408	6.286692	176.7115	1137520.6
12-208	CGAAT	3	m6A	0.9900232	4267	4310	CGAAT		253.82118	5.483003	179.47644	1073325.2
12-208	GCGCGCGCR	1	m4C	0.565	113	200	GCGCGCGCR		147.68141	3.0730083	196.62831	9982.697
14-159	GATC	1	m6A	0.9993049	4313	4316	GATC	GATC	206.064	6.11237	133.65825	888198.0
14-159	GAAGG	2	m6A	0.9931658	4505	4536	GAAGG		189.80421	6.4571543	126.80555	849806.9
14-159	GCGCGCGCR	1	m4C	0.34848484	69	198	GCGCGCGCR		128.57971	3.50942	140.8116	3435.4768
14-627	GATC	1	m6A	1.0	4400	4400	GATC	GATC	655.94727	6.0384216	504.51773	2886168.0
14-627	GAAGG	2	m6A	0.9984646	4552	4559	GAAGG		622.0694	6.2460785	484.39456	2827746.8
14-627	GCGCGCGC	1	m4C	0.50797874	191	376	GCGCGCGC	GCGCGCGC	257.38742	2.6659687	523.4346	26722.783
14-627	GMGGTAMCR	2	modified_base	0.44102564	86	195	GMGGTAMCR		197.06976	5.615581	485.30234	8112.149
14-627	RCCCGGAYNNNNV	1	m4C	0.28313252	47	166	RCCCGGAYNNNNV		229.31915	3.1846805	501.53192	3462.0151
15-123	GATC	1	m6A	1.0	4316	4316	GATC	GATC	290.40732	6.011499	198.88461	1253398.0
15-123	GAAGG	2	m6A	0.9977949	4525	4535	GAAGG		269.70786	6.28784	189.55447	1218005.8
15-123	CGAAT	3	m6A	0.98913795	4280	4327	CGAAT		262.09113	5.3803415	192.7208	1110778.0
15-123	GCGCGCGCR	1	m4C	0.5252525	104	198	GCGCGCGCR		154.125	3.0549037	208.0673	8979.203
15-193	ACACC	2	m6A	0.99799097	3974	3982	ACACC		206.93332	4.8527403	164.72949	820865.94
15-193	GATC	1	m6A	0.997682	4304	4314	GATC	GATC	230.91519	5.4873505	165.76836	991785.4
15-193	GAAGG	2	m6A	0.9878721	4480	4535	GAAGG		210.38638	5.7678204	154.10536	932236.94
15-193	DGCGCGCGC	2	m4C	0.192	48	250	DGCGCGCGC		124.5625	2.7524996	169.64583	1353.9408
15-198	GATC	1	m6A	0.9990741	4316	4320	GATC	GATC	516.7595	5.938029	387.12396	2228475.5
15-198	GAAGG	2	m6A	0.99604136	4529	4547	GAAGG		486.4789	6.1795945	369.83264	2195411.8
15-198	CCCGGATCNNNNNNNNC	0	m4C	0.8333333	5	6	CCCGGATCNNNNNNNNC		262.4	3.7459998	402.0	1113.45
15-198	GCGCGCGC	1	m4C	0.41621622	154	370	GCGCGCGC	GCGCGCGC	228.82468	2.7209747	405.24677	16010.714
15-198	CNNKSGCGCGC	0	m4C	0.3110048	65	209	CNNKSGCGCGC		229.04616	2.2333848	403.1846	4106.986
15-215	GATC	1	m6A	0.99791765	4313	4322	GATC	GATC	199.22699	6.17959	125.85625	857655.44
15-215	GAAGG	2	m6A	0.9865875	4487	4548	GAAGG		180.89682	6.4378037	119.96144	801879.4
15-215	CCCGGATCNNNNNNNNC	0	m4C	0.8333333	5	6	CCCGGATCNNNNNNNNC		123.8	4.194	129.6	525.32434
15-215	GCGCGCGCR	1	m4C	0.35353535	70	198	GCGCGCGCR		123.98572	3.501714	135.32857	3404.5464
15-236	GATC	1	m6A	0.9993059	4319	4322	GATC	GATC	506.60825	5.8240223	388.6719	2186674.0
15-236	GAAGG	2	m6A	0.9960422	4530	4548	GAAGG		478.02847	6.08238	367.53906	2157754.0
15-236	CCCGGATCNNNNNNNNC	0	m4C	0.8333333	5	6	CCCGGATCNNNNNNNNC		260.2	3.7220001	402.8	1104.1146
15-236	GCGCGCGCV	1	m4C	0.4345048	136	313	GCGCGCGCV		232.60294	2.7511773	409.05884	14939.953
15-236	CNNGCGCGCGC	0	m4C	0.3627451	37	102	CNNGCGCGCGC		260.18918	2.3024328	420.6757	2555.7314
15-236	CGNGGTAMYD	3	modified_base	0.19277108	32	166	CGNGGTAMYD		178.375	6.0687504	392.71875	1297.2439
16-7	GATC	1	m6A	1.0	4402	4402	GATC	GATC	254.23717	5.935075	170.91504	1119152.0
16-7	GAAGG	2	m6A	0.9986839	4553	4559	GAAGG		231.59676	6.2254405	161.15901	1053211.0
16-7	GCGCGCGCV	1	m4C	0.4778481	151	316	GCGCGCGCV		122.23841	2.8936427	173.5894	9496.105
16-92	GATC	1	m6A	1.0	4316	4316	GATC	GATC	268.90292	5.9708376	181.97914	1160585.0
16-92	ACACC	2	m6A	0.9997488	3980	3981	ACACC		251.20453	5.430158	183.19145	999567.94
16-92	GAAGG	2	m6A	0.9962588	4527	4544	GAAGG		246.13585	6.250662	172.32913	1110504.5
16-92	MNNNGCNCGGATC	5	m4C	0.5217391	12	23	MNNNGCNCGGATC		148.66667	3.8574998	196.66667	993.35144
16-92	GCGCGCGCR	1	m4C	0.52	104	200	GCGCGCGCR		148.66347	3.0216343	199.95192	8583.029
16-306	GATC	1	m6A	0.9995349	4298	4300	GATC	GATC	321.3797	5.927613	225.9851	1380711.8
16-306	GAAGG	2	m6A	0.99757123	4518	4529	GAAGG		299.55112	6.2019434	214.8962	1350413.2
16-306	GCGCGCGCR	1	m4C	0.6010101	119	198	GCGCGCGCR		159.60504	2.8308396	237.11765	12011.221
16-306	GCGCGCGHY	1	m4C	0.2012012	67	333	GCGCGCGHY		134.61194	2.5597012	237.02985	2130.227
16-579	GATC	1	m6A	1.0	4338	4338	GATC	GATC	308.22083	6.374731	204.8746	1337062.0
16-579	GAAGG	2	m6A	0.9988987	4535	4540	GAAGG		280.82074	6.5890937	195.69945	1272259.6
16-579	GCGCGCGCV	1	m4C	0.46815288	147	314	GCGCGCGCV		149.08163	3.0025842	210.34013	11068.542
